# Supplementary material for: The first genotype II African swine fever virus isolated in Africa provides insight into the current Eurasian pandemic
Source: Sci Rep. 2021 Jun 22;11:13081. doi: 10.1038/s41598-021-92593-2 (PMC8219699; doi:10.1038/s41598-021-92593-2)
Supplement: Supplementary file 6 — Supplementary Information 6. [file 41598_2021_92593_MOESM6_ESM.xlsx]

## Sheet: var.raw
Variation in 30P-C compared to the resequenced/reannotated Georgia2007/1 (Forth et al, Viruses 2019, 11(9), 846)
position	type of variation	REF	ALT	QUAL	affected gene	more info/comments	INFO	FORMAT	all_30P_C_on_new_Georgia.bam
1350..3000	deletion				MGF360-1L	complete deletion of MGF360-1La and MGF360-1Lb
3150..3270	multiple SNPs	C	T		MGF360-2L	15 SNPs with good quality
3456	SNP	A	C	225	MGF360-2L	synonymous: AGT(Ser) → AGC(Ser)	DP=170;VDB=0.0116318;SGB=-0.693147;MQSB=0.17497;MQ0F=0;AC=1;AN=1;DP4=0,0,85,5;MQ=35	GT:PL	1:255,0
4182	indel	CAAAAAAATAAACAACAAAAAAAAATA	CAAAAAAATAAACAACAAAAAAAATAAACAACAAAAAAAAATA	219	intergenic (right before KP177R)	tandem repeat of a 16-nucl chunk	INDEL;IDV=19;IMF=0.826087;DP=23;VDB=0.437875;SGB=-0.692717;MQSB=0.7613;MQ0F=0.0869565;AC=1;AN=1;DP4=0,0,12,11;MQ=20	GT:PL	1:249,0
6301	SNP	C	T	225	MGF360-3L	non-synonymous: TGC(Cys) → TAC(Tyr)	DP=26;VDB=0.95886;SGB=-0.686358;MQSB=1;MQ0F=0;AC=1;AN=1;DP4=0,0,13,1;MQ=42	GT:PL	1:255,0
7007	indel	TGGGGG	TGGGGGG	45.0756	MGF110-1L	insertion of an extra G in a poly-G region (G5). Poor quality: 90% affected read in a single direction	INDEL;IDV=67;IMF=1;DP=67;VDB=0.00732891;SGB=-0.693136;MQSB=1;MQ0F=0;AC=1;AN=1;DP4=0,32,34,1;MQ=42	GT:PL	1:72,0
7322	SNP	C	T	225	MGF110-1L	works with the following one to yield TGG(Trp) → AGA(Arg)	DP=81;VDB=0.0017404;SGB=-0.693146;MQSB=0.716531;MQ0F=0;AC=1;AN=1;DP4=0,0,40,4;MQ=41	GT:PL	1:255,0
7324	SNP	A	T	225	MGF110-1L	.	DP=80;VDB=0.00235052;SGB=-0.693146;MQSB=0.716531;MQ0F=0;AC=1;AN=1;DP4=0,0,40,4;MQ=41	GT:PL	1:255,0
8266	SNP	C	T	225	MGF110-3L	.	DP=59;VDB=0.000537413;SGB=-0.693144;MQSB=0.277343;MQ0F=0.0169492;AC=1;AN=1;DP4=0,0,20,19;MQ=37	GT:PL	1:255,0
8329	SNP	T	C	225	MGF110-3L	.	DP=41;VDB=2.10993e-05;SGB=-0.693054;MQSB=0.237969;MQ0F=0.0243902;AC=1;AN=1;DP4=0,0,12,16;MQ=36	GT:PL	1:255,0
8380	SNP	A	T	114	MGF110-3L	.	DP=11;VDB=0.0220214;SGB=-0.616816;MQSB=0;MQ0F=0.0909091;AC=1;AN=1;DP4=0,0,2,4;MQ=31	GT:PL	1:144,0
8382	SNP	A	T	114	MGF110-3L	.	DP=10;VDB=0.0248912;SGB=-0.616816;MQSB=0;MQ0F=0.1;AC=1;AN=1;DP4=0,0,2,4;MQ=31	GT:PL	1:144,0
8389	SNP	A	G	114	MGF110-3L	.	DP=8;VDB=0.0220214;SGB=-0.616816;MQSB=0;MQ0F=0.125;AC=1;AN=1;DP4=0,0,2,4;MQ=31	GT:PL	1:144,0
8392	SNP	A	G	114	MGF110-3L	.	DP=8;VDB=0.0220214;SGB=-0.616816;MQSB=0;MQ0F=0.125;AC=1;AN=1;DP4=0,0,2,4;MQ=31	GT:PL	1:144,0
8398	SNP	C	T	101	MGF110-3L	.	DP=8;VDB=0.0202676;SGB=-0.616816;MQSB=0;MQ0F=0.125;AC=1;AN=1;DP4=0,0,2,4;MQ=31	GT:PL	1:131,0
8403	SNP	C	T	92	MGF110-3L	.	DP=8;VDB=0.0385499;SGB=-0.590765;MQSB=0;MQ0F=0.125;AC=1;AN=1;DP4=0,0,2,3;MQ=29	GT:PL	1:122,0
8419	SNP	C	A	81	MGF110-3L	.	DP=6;VDB=0.210092;SGB=-0.590765;MQSB=1;MQ0F=0.166667;AC=1;AN=1;DP4=0,0,1,4;MQ=29	GT:PL	1:111,0
8429	SNP	T	C	58	MGF110-3L	.	DP=5;VDB=0.26019;SGB=-0.556411;MQSB=1;MQ0F=0.2;AC=1;AN=1;DP4=0,0,1,3;MQ=26	GT:PL	1:88,0
8473	SNP	G	A	28.4205	MGF110-3L	.	DP=2;VDB=0.38;SGB=-0.453602;MQ0F=0;AC=1;AN=1;DP4=0,0,0,2;MQ=32	GT:PL	1:58,0
8474	SNP	T	C	28.4205	MGF110-3L	.	DP=2;VDB=0.38;SGB=-0.453602;MQ0F=0;AC=1;AN=1;DP4=0,0,0,2;MQ=32	GT:PL	1:58,0
8488	SNP	A	G	28.4205	MGF110-3L	.	DP=2;VDB=0.38;SGB=-0.453602;MQ0F=0;AC=1;AN=1;DP4=0,0,0,2;MQ=32	GT:PL	1:58,0
8400..8900	deletion				MGF110-3L	truncation of MGF110-3L and complete deletion of ASFV G ACD 00120
9117	SNP	T	C	81	MGF110-4L	.	DP=69;VDB=0.0004585;SGB=-0.693143;MQ0F=0;AC=1;AN=1;DP4=0,0,38,0;MQ=18	GT:PL	1:111,0
9161	SNP	C	A	122	MGF110-4L	.	DP=75;VDB=0.00167143;SGB=-0.693145;MQSB=0.923077;MQ0F=0;AC=1;AN=1;DP4=0,0,39,2;MQ=18	GT:PL	1:152,0
9394	SNP	C	T	225	intergenic	.	DP=37;VDB=0.837376;SGB=-0.692562;MQSB=0.0242973;MQ0F=0;AC=1;AN=1;DP4=0,0,19,3;MQ=37	GT:PL	1:255,0
9626	indel	CATGAT	CAT	228	MGF110-5L-6L	serine codon deletion (AGT/-)	INDEL;IDV=70;IMF=0.985915;DP=71;VDB=0.152658;SGB=-0.693146;MQSB=0.992665;MQ0F=0;AC=1;AN=1;DP4=0,29,39,3;MQ=41	GT:PL	1:255,0
10617	indel	TGGGGG	TGGGGGG	62	MGF110-7L	insertion of an extra G in a poly-G region (G5). Poor quality: most affected reads in a single direction	INDEL;IDV=65;IMF=0.970149;DP=67;VDB=0.0483629;SGB=-0.693141;MQSB=0.999823;MQ0F=0;AC=1;AN=1;DP4=1,29,34,3;MQ=41	GT:PL	1:89,0
11543	SNP	G	A	225	MGF110-8L	.	DP=80;VDB=0.86119;SGB=-0.693146;MQSB=0.677788;MQ0F=0;AC=1;AN=1;DP4=0,0,40,3;MQ=41	GT:PL	1:255,0
11597	SNP	G	A	225	MGF110-8L	.	DP=74;VDB=0.897698;SGB=-0.693146;MQSB=0.990244;MQ0F=0;AC=1;AN=1;DP4=0,0,34,10;MQ=41	GT:PL	1:255,0
11838	SNP	C	T	225	MGF110-8L	weird: to have a start codon there (11838 on complement strand), this mutation IS needed, giving GTG → ATG	DP=29;VDB=0.987609;SGB=-0.692067;MQSB=1;MQ0F=0;AC=1;AN=1;DP4=0,0,11,9;MQ=42	GT:PL	1:255,0
13365	SNP	C	T	225	MGF110-9L	.	DP=78;VDB=0.978026;SGB=-0.693147;MQSB=1;MQ0F=0;AC=1;AN=1;DP4=0,0,36,9;MQ=42	GT:PL	1:255,0
13578	SNP	T	C	225	ASFV G ACD 00210	.	DP=50;VDB=0.961738;SGB=-0.693021;MQSB=1;MQ0F=0;AC=1;AN=1;DP4=0,0,26,1;MQ=42	GT:PL	1:255,0
14224	indel	ACCCCCCCCCCCCC	ACCCCCCCCCC	155	MFG110-10L-14L	deletion of three or four nulveotides in a poly-C region. Maybe there is no fusion between MFG110-10L and MGF110-14L after this.	INDEL;IDV=34;IMF=0.918919;DP=37;VDB=0.956145;SGB=-0.693127;MQSB=0.930403;MQ0F=0;AC=1;AN=1;DP4=0,4,19,14;MQ=41	GT:PL	1:193,11
14865	SNP	C	T	225	MGF110-12L	.	DP=45;VDB=0.0436805;SGB=-0.693021;MQSB=1;MQ0F=0;AC=1;AN=1;DP4=0,0,20,7;MQ=42	GT:PL	1:255,0
15147	indel	TAAAAAAAA	TAAAAAAAAA	10.3102	intergenic	low-qual intergenic insertion of one A in a poly-A region (A8)	INDEL;IDV=40;IMF=0.952381;DP=42;VDB=0.225173;SGB=-0.692717;MQSB=0.962439;MQ0F=0;AC=1;AN=1;DP4=1,18,20,3;MQ=41	GT:PL	1:37,0
15433	SNP	C	T	228	MGF110-13La	.	DP=99;VDB=0.908741;SGB=-0.693147;RPB=1;MQB=1;MQSB=0.491183;BQB=1;MQ0F=0;AC=1;AN=1;DP4=0,1,51,4;MQ=40	GT:PL	1:255,0
15665	indel	ACCCCCCCCCCCCCCCCC	ACCCCCCCCCC	105	MGF 110-13Lb	.	INDEL;IDV=54;IMF=0.885246;DP=61;VDB=0.99784;SGB=-0.693147;MQSB=0.978359;MQ0F=0;AC=1;AN=1;DP4=3,6,28,24;MQ=37	GT:PL	1:255,123
19791	indel	AGGGGGGGG	AGGGGGGGGG	23.9054	intergenic	.	INDEL;IDV=16;IMF=0.941176;DP=17;VDB=0.999565;SGB=-0.676189;MQSB=0.817757;MQ0F=0;AC=1;AN=1;DP4=0,6,7,4;MQ=41	GT:PL	1:51,0
19992	indel	TGGGGGGGGGGGGGGGG	TGGGGGGGGG	228	ASFV G ACD 00350	.	INDEL;IDV=37;IMF=0.925;DP=40;VDB=0.67553;SGB=-0.693141;MQSB=0.973913;MQ0F=0;AC=1;AN=1;DP4=1,2,19,18;MQ=38	GT:PL	1:255,0
20245	SNP	G	A	225	ASFV G ACD 00360	.	DP=27;VDB=0.46067;SGB=-0.686358;MQSB=1;MQ0F=0;AC=1;AN=1;DP4=0,0,13,1;MQ=42	GT:PL	1:255,0
21796	indel	CGGGGGGGGG	CGGGGGGGGGG	9.27087	intergenic	.	INDEL;IDV=13;IMF=0.8125;DP=16;VDB=0.776679;SGB=-0.662043;MQSB=1;MQ0F=0;AC=1;AN=1;DP4=2,5,5,4;MQ=42	GT:PL	1:36,0
25951	SNP	A	G	225	MGF 360-9L	.	DP=55;VDB=0.910899;SGB=-0.693132;MQSB=0.992638;MQ0F=0;AC=1;AN=1;DP4=0,0,29,5;MQ=41	GT:PL	1:255,0
26250	indel	TGTTATAATTACGTTATAATTACGTTATAATTACGTTATAA	TGTTATAATTACGTTATAATTACGTTATAA	161	intergenic	.	INDEL;IDV=21;IMF=0.567568;DP=37;VDB=0.0891975;SGB=-0.693054;MQSB=0.994327;MQ0F=0;AC=1;AN=1;DP4=3,6,14,14;MQ=38	GT:PL	1:255,67
29391	SNP	C	T	225	MGF 505-1R	.	DP=37;VDB=0.193111;SGB=-0.692067;MQSB=0.888889;MQ0F=0;AC=1;AN=1;DP4=0,0,18,2;MQ=41	GT:PL	1:255,0
29397	SNP	C	T	225	MGF 505-1R	.	DP=37;VDB=0.263828;SGB=-0.692067;MQSB=0.888889;MQ0F=0;AC=1;AN=1;DP4=0,0,18,2;MQ=41	GT:PL	1:255,0
29401	SNP	C	T	225	MGF 505-1R	.	DP=37;VDB=0.322032;SGB=-0.692067;MQSB=0.888889;MQ0F=0;AC=1;AN=1;DP4=0,0,18,2;MQ=41	GT:PL	1:255,0
32100	SNP	C	T	225	MGF 360-13L	.	DP=55;VDB=0.35655;SGB=-0.693097;MQSB=1;MQ0F=0;AC=1;AN=1;DP4=0,0,27,3;MQ=42	GT:PL	1:255,0
33358	indel	GTT	GT	228	MGF 360-14L	.	INDEL;IDV=61;IMF=1;DP=61;VDB=0.410253;SGB=-0.693143;MQSB=1;MQ0F=0;AC=1;AN=1;DP4=0,23,29,9;MQ=42	GT:PL	1:255,0
37461	SNP	C	T	203	MGF 505-4R	.	DP=64;VDB=0.998101;SGB=-0.693127;MQ0F=0;AC=1;AN=1;DP4=0,0,33,0;MQ=42	GT:PL	1:233,0
37877	SNP	C	T	225	MGF 505-4R	.	DP=19;VDB=0.818302;SGB=-0.676189;MQSB=1;MQ0F=0;AC=1;AN=1;DP4=0,0,9,2;MQ=42	GT:PL	1:255,0
39331	SNP	G	A	225	MGF 505-5R	.	DP=39;VDB=0.156432;SGB=-0.692352;MQSB=1;MQ0F=0;AC=1;AN=1;DP4=0,0,20,1;MQ=42	GT:PL	1:255,0
40057	SNP	C	T	225	MGF 505-6R	.	DP=41;VDB=0.803318;SGB=-0.692717;MQSB=0.986928;MQ0F=0;AC=1;AN=1;DP4=0,0,19,4;MQ=41	GT:PL	1:255,0
51481	SNP	G	A	202	A238L	TTC(Phe) → TTT(Phe)	DP=17;VDB=0.590704;SGB=-0.670168;MQSB=1;MQ0F=0;AC=1;AN=1;DP4=0,0,9,1;MQ=42	GT:PL	1:232,0
51736	indel	GCCCC	GCCCCC	95	A238L	insertion of a C in a poly-C (C4) region	INDEL;IDV=27;IMF=0.931035;DP=29;VDB=0.525856;SGB=-0.690438;MQSB=0.997839;MQ0F=0;AC=1;AN=1;DP4=1,11,15,2;MQ=41	GT:PL	1:123,1
51974	SNP	C	T	225	A238L	TGC(Cys) → TAC(Tyr)	DP=36;VDB=0.198572;SGB=-0.692717;MQSB=1;MQ0F=0;AC=1;AN=1;DP4=0,0,22,1;MQ=42	GT:PL	1:255,0
52010	SNP	C	T	225	A238L	TGC(Cys) → TAC(Tyr)	DP=43;VDB=0.110384;SGB=-0.692976;MQSB=1;MQ0F=0;AC=1;AN=1;DP4=0,0,25,1;MQ=42	GT:PL	1:255,0
53481	SNP	G	T	225	A859L	.	DP=55;VDB=0.950773;SGB=-0.693127;MQSB=1;MQ0F=0;AC=1;AN=1;DP4=0,0,29,4;MQ=42	GT:PL	1:255,0
54942	SNP	A	G	225	A179L	.	DP=71;VDB=0.811047;SGB=-0.693145;MQSB=1;MQ0F=0;AC=1;AN=1;DP4=0,0,38,2;MQ=42	GT:PL	1:255,0
56242	SNP	C	T	225	F317L	.	DP=58;VDB=0.346567;SGB=-0.693141;MQSB=1;MQ0F=0;AC=1;AN=1;DP4=0,0,30,7;MQ=42	GT:PL	1:255,0
57520	SNP	C	T	225	F334L	.	DP=32;VDB=0.821482;SGB=-0.692352;MQSB=1;MQ0F=0;AC=1;AN=1;DP4=0,0,17,4;MQ=42	GT:PL	1:255,0
59320	SNP	C	T	225	F778R	.	DP=36;VDB=0.444457;SGB=-0.692717;MQSB=1;MQ0F=0;AC=1;AN=1;DP4=0,0,16,7;MQ=42	GT:PL	1:255,0
71625	SNP	G	A	225	EP424R	.	DP=42;VDB=0.65089;SGB=-0.692717;MQSB=1;MQ0F=0;AC=1;AN=1;DP4=0,0,20,3;MQ=42	GT:PL	1:255,0
73724	SNP	C	T	225	EP152R	CAC(His) → CAT(His)	DP=29;VDB=0.806799;SGB=-0.691153;MQSB=1;MQ0F=0;AC=1;AN=1;DP4=0,0,12,6;MQ=42	GT:PL	1:255,0
74707	SNP	C	T	177	EP402R	ATC(Ile) → ATT (Ile). Only 16 reads.	DP=15;VDB=0.740326;SGB=-0.651104;MQSB=1;MQ0F=0;AC=1;AN=1;DP4=0,0,7,1;MQ=42	GT:PL	1:207,0
80057	SNP	G	A	225	M1249L	.	DP=44;VDB=0.32428;SGB=-0.693079;MQSB=1;MQ0F=0;AC=1;AN=1;DP4=0,0,21,8;MQ=42	GT:PL	1:255,0
84481	SNP	C	T	225	C717R	.	DP=46;VDB=0.144994;SGB=-0.692914;MQSB=1;MQ0F=0;AC=1;AN=1;DP4=0,0,19,6;MQ=42	GT:PL	1:255,0
86483	SNP	G	A	225	C257L	.	DP=43;VDB=0.158251;SGB=-0.692914;MQSB=1;MQ0F=0;AC=1;AN=1;DP4=0,0,22,3;MQ=42	GT:PL	1:255,0
87342	SNP	C	T	225	C475L	.	DP=66;VDB=0.057054;SGB=-0.693145;MQSB=1;MQ0F=0;AC=1;AN=1;DP4=0,0,30,10;MQ=42	GT:PL	1:255,0
104557	SNP	A	G	225	intergenic, just before B646L (p72)	.	DP=33;VDB=0.232648;SGB=-0.692562;MQSB=1;MQ0F=0;AC=1;AN=1;DP4=0,0,16,6;MQ=42	GT:PL	1:255,0
111388	SNP	G	C	225	G1340L	G1340L is poorly annotated in the new Georgia reference, many stop codons in frame.	DP=57;VDB=0.53425;SGB=-0.692976;MQSB=1;MQ0F=0;AC=1;AN=1;DP4=0,0,21,5;MQ=42	GT:PL	1:255,0
113896	SNP	A	G	225	G1340L	.	DP=43;VDB=0.435482;SGB=-0.693054;MQSB=1;MQ0F=0;AC=1;AN=1;DP4=0,0,24,4;MQ=42	GT:PL	1:255,0
117162	SNP	A	T	225	G1211R	.	DP=56;VDB=0.941737;SGB=-0.693136;MQSB=1;MQ0F=0;AC=1;AN=1;DP4=0,0,33,2;MQ=42	GT:PL	1:255,0
129848	SNP	A	C	225	O61R	.	DP=32;VDB=0.0136958;SGB=-0.692067;MQSB=1;MQ0F=0;AC=1;AN=1;DP4=0,0,14,6;MQ=42	GT:PL	1:255,0
133084	SNP	C	T	225	NP1450L	.	DP=38;VDB=0.516967;SGB=-0.692717;MQSB=1;MQ0F=0;AC=1;AN=1;DP4=0,0,19,4;MQ=42	GT:PL	1:255,0
138308	SNP	C	T	225	NP868R	.	DP=32;VDB=0.105604;SGB=-0.689466;MQSB=1;MQ0F=0;AC=1;AN=1;DP4=0,0,15,1;MQ=42	GT:PL	1:255,0
143077	SNP	A	G	225	D1133L	.	DP=46;VDB=0.120997;SGB=-0.692914;MQSB=0.738684;MQ0F=0;AC=1;AN=1;DP4=0,0,21,4;MQ=41	GT:PL	1:255,0
146196	SNP	A	G	225	D345L	ATG(Met) → ACG(Thr)	DP=104;VDB=0.0347504;SGB=-0.693147;MQSB=1;MQ0F=0;AC=1;AN=1;DP4=0,0,52,7;MQ=42	GT:PL	1:255,0
146966	SNP	G	A	225	D345L	GAC(Asp) → GAT(Asp)	DP=62;VDB=0.62672;SGB=-0.693127;MQSB=1;MQ0F=0;AC=1;AN=1;DP4=0,0,28,5;MQ=42	GT:PL	1:255,0
155658	SNP	A	T	225	H233R	.	DP=68;VDB=0.401604;SGB=-0.693146;MQSB=1;MQ0F=0;AC=1;AN=1;DP4=0,0,34,9;MQ=42	GT:PL	1:255,0
164266	SNP	C	T	225	E423R	.	DP=46;VDB=0.942771;SGB=-0.693021;MQSB=1;MQ0F=0;AC=1;AN=1;DP4=0,0,21,6;MQ=42	GT:PL	1:255,0
165260	SNP	G	A	180	E301R	.	DP=22;VDB=0.925504;SGB=-0.680642;MQ0F=0;AC=1;AN=1;DP4=0,0,12,0;MQ=42	GT:PL	1:210,0
167855	SNP	G	A	225	E165R	.	DP=44;VDB=0.540233;SGB=-0.692976;MQSB=1;MQ0F=0;AC=1;AN=1;DP4=0,0,21,5;MQ=42	GT:PL	1:255,0
169800	SNP	G	A	225	EP296R	.	DP=48;VDB=0.95462;SGB=-0.693097;MQSB=1;MQ0F=0;AC=1;AN=1;DP4=0,0,23,7;MQ=42	GT:PL	1:255,0
171060	SNP	T	C	225	I267L	.	DP=55;VDB=0.899166;SGB=-0.693136;MQSB=1;MQ0F=0;AC=1;AN=1;DP4=0,0,28,7;MQ=42	GT:PL	1:255,0
173429	SNP	G	A	225	intergenic	.	DP=37;VDB=0.137002;SGB=-0.692352;MQSB=1;MQ0F=0;AC=1;AN=1;DP4=0,0,19,2;MQ=42	GT:PL	1:255,0
176132	indel	ATTTTTTTT	ATTTTTTT	16.0681	I196L	.	INDEL;IDV=29;IMF=0.966667;DP=30;VDB=0.151995;SGB=-0.690438;MQSB=0.946202;MQ0F=0;AC=1;AN=1;DP4=0,13,14,3;MQ=41	GT:PL	1:43,0
176425	SNP	G	A	161	I196L	ACC(Thr) → ACT(Thr): among other, poor-quality SNPs	DP=16;VDB=0.351291;SGB=-0.651104;MQSB=1;MQ0F=0.125;AC=1;AN=1;DP4=0,0,6,2;MQ=31	GT:PL	1:191,0
176434	SNP	G	A	32.4168	I196L	TCC(Ser) → TCT(Ser); somehow poor coverage at the beginning (5’ end of the gene) of I196L	DP=17;VDB=0.882013;SGB=-0.590765;MQSB=1;MQ0F=0.117647;AC=1;AN=1;DP4=0,0,4,1;MQ=13	GT:PL	1:62,0
176627	indel	AGAAAAAAAAAA	AGAAAAAAAAA		intergenic	poor-qual deletion of one A in a poly-A region
177326	SNP	G	A	225	DP238L	.	DP=46;VDB=0.761009;SGB=-0.692976;MQSB=1;MQ0F=0;AC=1;AN=1;DP4=0,0,24,2;MQ=42	GT:PL	1:255,0
179360	SNP	A	G	225	MGF 505-11L	.	DP=91;VDB=0.285275;SGB=-0.693147;MQSB=1;MQ0F=0;AC=1;AN=1;DP4=0,0,41,9;MQ=42	GT:PL	1:255,0
180114	SNP	C	T	225	MGF 505-11L	.	DP=122;VDB=0.691884;SGB=-0.693147;MQSB=1;MQ0F=0;AC=1;AN=1;DP4=0,0,53,25;MQ=42	GT:PL	1:255,0
181279	indel	GTTT	GTTTT	122	MGF 100-3L	.	INDEL;IDV=45;IMF=0.957447;DP=47;VDB=0.182318;SGB=-0.692831;MQSB=1;MQ0F=0;AC=1;AN=1;DP4=3,20,22,2;MQ=42	GT:PL	1:182,33
182061	SNP	C	T	225	hypothetical	.	DP=39;VDB=0.270726;SGB=-0.692717;MQSB=1;MQ0F=0;AC=1;AN=1;DP4=0,0,17,6;MQ=42	GT:PL	1:255,0
183464	SNP	C	T	225	I10L	.	DP=38;VDB=0.863876;SGB=-0.692831;MQSB=1;MQ0F=0;AC=1;AN=1;DP4=0,0,20,4;MQ=42	GT:PL	1:255,0
184087	SNP	G	A	225	L11L	.	DP=32;VDB=0.153813;SGB=-0.690438;MQSB=1;MQ0F=0;AC=1;AN=1;DP4=0,0,16,1;MQ=42	GT:PL	1:255,0
185159	SNP	C	T	225	DP71L	.	DP=38;VDB=0.233771;SGB=-0.692067;MQSB=1;MQ0F=0;AC=1;AN=1;DP4=0,0,16,4;MQ=42	GT:PL	1:255,0
185883	SNP	T	TA	204	intergenic	.	INDEL;IDV=29;IMF=0.935484;DP=31;VDB=0.000277598;SGB=-0.691153;MQSB=1;MQ0F=0;AC=1;AN=1;DP4=0,13,16,2;MQ=42	GT:PL	1:231,0
188002	SNP	A	G	225	MGF 360-21R	.	DP=32;VDB=0.00136874;SGB=-0.691153;MQSB=0.01262;MQ0F=0.0625;AC=1;AN=1;DP4=0,0,13,5;MQ=32	GT:PL	1:255,0
188009	SNP	T	C	225	MGF 360-21R	.	DP=31;VDB=0.000822265;SGB=-0.691153;MQSB=0.01262;MQ0F=0.0645161;AC=1;AN=1;DP4=0,0,13,5;MQ=32	GT:PL	1:255,0
188017	SNP	G	A	225	MGF 360-21R	.	DP=31;VDB=0.000477285;SGB=-0.691153;MQSB=0.01262;MQ0F=0.0645161;AC=1;AN=1;DP4=0,0,13,5;MQ=32	GT:PL	1:255,0
188019	SNP	G	A	225	MGF 360-21R	.	DP=31;VDB=0.000406508;SGB=-0.691153;MQSB=0.01262;MQ0F=0.0645161;AC=1;AN=1;DP4=0,0,13,5;MQ=32	GT:PL	1:255,0
188076	SNP	A	G	95	MGF 360-21R	.	DP=9;VDB=0.0815962;SGB=-0.590765;MQSB=1;MQ0F=0.111111;AC=1;AN=1;DP4=0,0,4,1;MQ=29	GT:PL	1:125,0
188087	SNP	A	G	12.6566	MGF 360-21R	.	DP=4;VDB=0.44;SGB=-0.453602;MQ0F=0.25;AC=1;AN=1;DP4=0,0,2,0;MQ=20	GT:PL	1:42,0
188732	SNP	A	T	30.4183	MGF 360-21R	.	DP=10;VDB=0.00118637;SGB=-0.636426;MQ0F=0.2;AC=1;AN=1;DP4=0,0,7,0;MQ=14	GT:PL	1:60,0
188735	SNP	C	T	30.4183	MGF 360-21R	.	DP=10;VDB=0.00115826;SGB=-0.636426;MQ0F=0.2;AC=1;AN=1;DP4=0,0,7,0;MQ=14	GT:PL	1:60,0
188736	SNP	G	A	30.4183	MGF 360-21R	.	DP=10;VDB=0.00107756;SGB=-0.636426;MQ0F=0.2;AC=1;AN=1;DP4=0,0,7,0;MQ=14	GT:PL	1:60,0
188739	SNP	T	C	28.4205	MGF 360-21R	.	DP=12;VDB=0.000454598;SGB=-0.651104;MQ0F=0.166667;AC=1;AN=1;DP4=0,0,8,0;MQ=12	GT:PL	1:58,0
188745	SNP	T	C	74	MGF 360-21R	.	DP=15;VDB=0.0002172;SGB=-0.670168;MQ0F=0.133333;AC=1;AN=1;DP4=0,0,10,0;MQ=16	GT:PL	1:104,0
188755	SNP	A	G	111	MGF 360-21R	.	DP=24;VDB=0.00019538;SGB=-0.686358;MQ0F=0.0833333;AC=1;AN=1;DP4=0,0,14,0;MQ=21	GT:PL	1:141,0
188757	SNP	G	A	112	MGF 360-21R	.	DP=24;VDB=0.000245271;SGB=-0.683931;MQ0F=0.0833333;AC=1;AN=1;DP4=0,0,13,0;MQ=22	GT:PL	1:142,0
188998	SNP	G	A	225	MGF 360-21R	.	DP=61;VDB=0.286922;SGB=-0.69312;MQSB=1;MQ0F=0;AC=1;AN=1;DP4=0,0,31,1;MQ=40	GT:PL	1:255,0
